# Supplementary material for: Inference of an Integrative, Executable Network for Rheumatoid Arthritis Combining Data-Driven Machine Learning Approaches and a State-of-the-Art Mechanistic Disease Map
Source: J Pers Med. 2021 Aug 12;11(8):785. doi: 10.3390/jpm11080785 (PMC8400381; doi:10.3390/jpm11080785)
Supplement: Supplementary file 1 [file jpm-11-00785-s001.zip]

Archive with 1 entries (1 files):
- jpm-1315161-supplementary.pdf
